# Supplementary material for: Adherence to Mediterranean diet and physical activity practice in general population: an intersectional analysis of inequalities by sex and economic status
Source: Front Public Health. 2025 Dec 15;13:1727223. doi: 10.3389/fpubh.2025.1727223 (PMC12745204; doi:10.3389/fpubh.2025.1727223)
Supplement: Supplementary file 1 [file Table_1.xlsx]

## Sheet: Descr
	Valid cases N=1425	Missing data N=410	p.overall
Physical activity			0.747
METs 2nd- 4th quartiles	1069 (75.2%)	262 (74.2%)
METs 1st quartile	356 (24.8%)	91 (25.8%)
Mediterranean diet			0.639
Moderate/high MD adherence	966 (67.8%)	274 (69.2%)
No MD adherence	459 (32.2%)	122 (30.8%)
Age	50.0 (16.8)	50.2 (17.9)	0.845
Marital status:			<0.001
Married/Cohabiting	917 (64.4%)	221 (54.3%)
Unmarried/Not cohabiting	508 (35.6%)	186 (45.7%)
Education level:			0.019
Primary education	349 (24.5%)	94 (23.7%)
Secondary education	745 (52.3%)	184 (46.3%)
Tertiary education	331 (23.2%)	119 (30.0%)
Persons in the household	3.00 [2.00;4.00]	3.00 [2.00;4.00]	0.226
Person with ADL support:			0.47
0	1293 (90.7%)	344 (89.4%)
1	132 (9.26%)	41 (10.6%)
Persons <16 years:			<0.001
No	937 (65.8%)	346 (84.4%)
Yes	488 (34.2%)	64 (15.6%)
Workday at job, n(%):			0.005
Single shift	337 (23.6%)	101 (24.6%)
Split Shift	329 (23.1%)	86 (21.0%)
Other	433 (30.4%)	98 (23.9%)
Not working	326 (22.9%)	125 (30.5%)
Obesity (BMI>30):			0.214
0	577 (40.5%)	179 (44.1%)
1	848 (59.5%)	227 (55.9%)
Tobacco:			0.358
0	792 (55.6%)	211 (53.1%)
1	353 (24.8%)	95 (23.9%)
2	280 (19.6%)	91 (22.9%)
SMOKING_rk2:			0.421
Never	792 (55.6%)	211 (53.1%)
Former/Current	633 (44.4%)	186 (46.9%)
Alcohol within past 7 days:			0.505
No	604 (42.4%)	182 (44.4%)
Yes	821 (57.6%)	228 (55.6%)
Hours/non-working day TV/computer/videogames	3.34 (2.05)	3.18 (2.19)	0.226
EDUCATION_RK2:			0.007
0	1094 (76.8%)	278 (70.0%)
1	331 (23.2%)	119 (30.0%)
H_DWK	2.76 (2.13)	2.78 (2.46)	0.896
Sexe:			0.703
Dona	821 (57.6%)	135 (59.2%)
Home	604 (42.4%)	93 (40.8%)
Economic:			0.177
Difficulties	397 (27.9%)	74 (32.5%)
No difficulties	1028 (72.1%)	154 (67.5%)
Intersectionalgroups:			0.537
Female/Economic difficulties	247 (17.3%)	47 (20.6%)
Female/No Economic difficulties	574 (40.3%)	88 (38.6%)
Male/Economic difficulties	150 (10.5%)	27 (11.8%)
Male/No economic difficulties	454 (31.9%)	66 (28.9%)
